# Supplementary material for: Effects of the Chloroplast Fructose-1,6-Bisphosphate Aldolase Gene on Growth and Low-Temperature Tolerance of Tomato
Source: Int J Mol Sci. 2022 Jan 10;23(2):728. doi: 10.3390/ijms23020728 (PMC8775715; doi:10.3390/ijms23020728)
Supplement: Supplementary file 1 [file ijms-23-00728-s001.zip]

Archive with 1 entries (1 files):
- ijms-1502376-supplementary.pdf
